# Supplementary material for: Effects of the Blob on settlement of spotted sand bass, Paralabrax maculatofasciatus, to Mission Bay, San Diego, CA
Source: PLoS One. 2017 Nov 27;12(11):e0188449. doi: 10.1371/journal.pone.0188449 (PMC5703460; doi:10.1371/journal.pone.0188449)
Supplement: S1 File — Individual characteritsics of recently settled larvae and corresponding physical environmental variables. (XLSX) [file pone.0188449.s001.xlsx]

## Sheet: Physical Factors
Date	SST						Chl						Upwelling Index						Mean Wind Speed
	17.9516	17.7724	19.4107	19.8346			1.13717	1.03655	0.590021	0.443836			113.078	117.922	93.1961	96.2092			5.9085	6.02614	5.36601	5.60131
	1.16228	0.810388	1.24436	1.64648			0.755082	0.499155	0.42021	0.280249			79.2335	63.3266	53.7131	55.9041			1.56171	1.58092	1.32661	1.40647
	0.0939651	0.0655159	0.100601	0.13311			0.0610448	0.0403543	0.0339719	0.0226568			6.40565	5.11965	4.34244	4.51958			0.126257	0.12781	0.10725	0.113706
	2012	2013	2014	2015			2012	2013	2014	2015			2012	2013	2014	2015			2012	2013	2014	2015
2012-06-01	16.0057	16.4802	16.7497	17.0569			2.64039	1.74643	1.19181	1.06395			177	140	144	154			5	5	7	5
2012-06-02	16.0128	16.4864	16.7846	17.0534			2.67876	1.80008	1.16837	1.07919			205	163	177	185			8	8	4	6
2012-06-03	16.0247	16.5044	16.819	17.0497			2.66231	1.85331	1.14394	1.0891			184	222	176	210			7	11	7	8
2012-06-04	16.0342	16.5262	16.8551	17.0473			2.64634	1.90573	1.12817	1.09816			319	116	171	192			7	7	8	7
2012-06-05	16.0412	16.5551	16.8928	17.0461			2.62107	1.96612	1.11576	1.10724			434	114	156	128			8	9	8	7
2012-06-06	16.048	16.6018	16.9369	17.0469			2.59238	2.04017	1.09912	1.1196			301	195	168	81			8	7	7	6
2012-06-07	16.0512	16.6518	16.9801	17.0468			2.55513	2.10709	1.09268	1.12183			166	143	166	68			7	6	7	5
2012-06-08	16.0526	16.6994	17.021	17.0575			2.52268	2.21325	1.08789	1.12213			199	170	102	29			10	5	7	4
2012-06-09	16.0483	16.7316	17.0662	17.0714			2.51373	2.2679	1.07115	1.10587			236	291	78	51			9	5	7	6
2012-06-10	16.0503	16.7171	17.1176	17.0862			2.5014	2.32556	1.06341	1.09029			92	214	90	111			9	5	8	7
2012-06-11	16.0494	16.7002	17.1524	17.1052			2.48327	2.32162	1.05265	1.06061			139	193	136	123			7	7	5	6
2012-06-12	16.054	16.6789	17.1752	17.1242			2.4802	2.31283	1.03696	1.03281			208	123	205	133			6	7	4	7
2012-06-13	16.0619	16.6595	17.1976	17.1427			2.4752	2.3015	1.01862	1.0065			301	93	220	143			7	6	6	7
2012-06-14	16.0741	16.6399	17.242	17.1627			2.46917	2.2905	1.01902	0.972255			256	137	140	171			7	8	5	6
2012-06-15	16.0962	16.6205	17.2829	17.1854			2.45705	2.26404	1.01463	0.947644			192	110	179	178			6	8	6	5
2012-06-16	16.1345	16.6104	17.3272	17.2132			2.44444	2.19089	1.00765	0.932546			69	154	293	142			6	6	6	4
2012-06-17	16.1704	16.6008	17.3751	17.2554			2.39189	2.14885	1.00267	0.918521			80	188	211	137			7	4	5	4
2012-06-18	16.1983	16.6268	17.4195	17.2991			2.35663	2.10075	1.00608	0.898631			232	265	103	150			9	6	6	5
2012-06-19	16.2268	16.6543	17.4709	17.3427			2.32267	2.02805	1.01163	0.884166			275	163	129	166			8	7	4	5
2012-06-20	16.2554	16.6839	17.5283	17.3854			2.28445	1.96274	1.01506	0.868377			191	99	143	155			9	7	6	6
2012-06-21	16.2886	16.7154	17.6404	17.4276			2.24053	1.90787	1.01782	0.85544			267	197	144	160			8	8	7	5
2012-06-22	16.3225	16.756	17.7059	17.4684			2.19688	1.8235	1.02718	0.857354			257	171	161	197			8	8	5	7
2012-06-23	16.3586	16.7936	17.7758	17.509			2.14418	1.76641	1.04905	0.859288			279	196	185	209			6	9	4	6
2012-06-24	16.3942	16.8258	17.8522	17.5467			2.11371	1.70564	1.07807	0.859375			263	286	164	206			5	8	6	7
2012-06-25	16.4371	16.8582	17.909	17.5806			2.07647	1.66994	1.10042	0.841772			245	231	193	149			5	8	6	7
2012-06-26	16.4835	16.8875	17.9701	17.6052			2.0166	1.65699	1.1598	0.820603			249	220	219	130			5	6	7	6
2012-06-27	16.5342	16.9219	18.0344	17.6346			1.95018	1.60088	1.2157	0.794058			183	153	170	121			5	5	7	9
2012-06-28	16.5951	16.9704	18.1016	17.6725			1.87898	1.53542	1.2739	0.775208			197	117	159	159			4	5	8	6
2012-06-29	16.6527	17.0134	18.1122	17.707			1.79808	1.46353	1.33112	0.751656			225	161	118	132			6	5	5	8
2012-06-30	16.7029	17.0524	18.124	17.7409			1.69273	1.40618	1.38857	0.726608			209	152	122	107			6	7	3	6
2012-07-01	16.757	17.0932	18.138	17.7766			1.63733	1.34944	1.43486	0.701416			254	70	132	77			6	5	5	6
2012-07-02	16.8182	17.1369	18.1553	17.8155			1.62944	1.28264	1.46936	0.674049			221	103	136	124			6	4	5	6
2012-07-03	16.882	17.1724	18.1826	17.8564			1.62501	1.21493	1.50035	0.647162			169	171	102	183			7	6	7	5
2012-07-04	16.9385	17.2055	18.2138	17.902			1.60874	1.12594	1.48366	0.616939			129	138	29	157			6	5	6	5
2012-07-05	16.9934	17.2347	18.252	17.9521			1.60188	1.03663	1.44681	0.599922			192	166	39	140			7	5	7	4
2012-07-06	17.0425	17.2448	18.2985	17.998			1.60083	0.91104	1.40618	0.584758			178	163	97	149			6	5	7	6
2012-07-07	17.1194	17.2674	18.337	18.0465			1.6007	0.839148	1.36923	0.570438			152	178	113	216			7	7	5	5
2012-07-08	17.2397	17.2912	18.3652	18.1006			1.59833	0.765486	1.32599	0.560788			159	186	107	187			9	7	6	5
2012-07-09	17.3152	17.3082	18.4084	18.1584			1.60525	0.761043	1.28676	0.559403			174	106	120	102			8	6	7	4
2012-07-10	17.342	17.3193	18.461	18.2208			1.60243	0.754074	1.25177	0.557495			146	92	103	67			6	4	6	6
2012-07-11	17.3611	17.32	18.5141	18.287			1.60239	0.748401	1.22224	0.560651			96	58	127	88			6	5	5	8
2012-07-12	17.3822	17.3482	18.5448	18.3544			1.58534	0.728949	1.18166	0.561281			41	99	171	115			5	5	5	7
2012-07-13	17.3977	17.3828	18.5829	18.4251			1.60541	0.705885	1.15121	0.55696			62	126	131	180			6	7	5	6
2012-07-14	17.395	17.4052	18.6215	18.4953			1.58884	0.684996	1.12825	0.541609			112	144	29	169			7	6	6	6
2012-07-15	17.3617	17.4265	18.6626	18.5574			1.59234	0.663266	1.1052	0.530061			106	207	47	128			6	6	7	5
2012-07-16	17.3293	17.457	18.7121	18.6218			1.57874	0.639424	1.07359	0.518685			107	179	105	86			7	8	5	6
2012-07-17	17.315	17.4905	18.7611	18.6888			1.56368	0.61688	1.04518	0.504547			77	167	136	65			6	7	7	7
2012-07-18	17.3225	17.5334	18.8106	18.7567			1.5439	0.59418	1.01898	0.491079			80	193	120	2			8	8	5	6
2012-07-19	17.3342	17.5673	18.8051	18.8226			1.53046	0.57414	0.995157	0.47567			98	195	87	-26			6	5	3	6
2012-07-20	17.3597	17.6059	18.8436	18.8894			1.51698	0.553197	0.966214	0.458136			172	126	74	7			6	5	6	5
2012-07-21	17.3866	17.6458	18.8745	18.9574			1.51297	0.532388	0.933749	0.440928			129	51	89	76			6	5	5	9
2012-07-22	17.4191	17.7032	18.8918	19.0315			1.51135	0.511686	0.89394	0.423842			131	58	131	83			5	5	6	9
2012-07-23	17.4496	17.7624	18.9205	19.1109			1.50857	0.490901	0.86019	0.405722			146	113	189	77			6	7	7	6
2012-07-24	17.4784	17.8121	18.947	19.1941			1.50752	0.494554	0.786911	0.388645			150	160	183	82			6	8	6	4
2012-07-25	17.5135	17.8528	18.9686	19.2796			1.50667	0.513208	0.719251	0.372545			175	139	93	145			7	8	6	8
2012-07-26	17.5339	17.8799	18.9879	19.3663			1.50594	0.525867	0.648969	0.356919			162	112	75	203			7	7	5	6
2012-07-27	17.5603	17.9149	19.0627	19.4594			1.51411	0.542701	0.578308	0.345935			199	128	78	134			9	6	6	5
2012-07-28	17.5783	17.9532	19.1385	19.554			1.50875	0.556292	0.504606	0.333491			206	137	60	98			8	5	5	6
2012-07-29	17.5915	17.9873	19.2116	19.6455			1.51393	0.571902	0.439471	0.324066			153	91	110	61			8	6	4	7
2012-07-30	17.5844	18.0145	19.2818	19.7307			1.47642	0.593119	0.381748	0.317057			66	132	129	77			6	6	6	5
2012-07-31	17.5839	18.0421	19.348	19.8129			1.43772	0.614707	0.315536	0.310286			35	219	133	99			5	7	6	6
2012-08-01	17.5909	18.0724	19.4074	19.8871			1.41203	0.635889	0.300093	0.306629			55	239	79	141			6	7	5	5
2012-08-02	17.6009	18.1113	19.4596	19.9553			1.38776	0.657429	0.297782	0.300249			102	199	26	194			5	7	5	3
2012-08-03	17.5924	18.1691	19.5002	20.019			1.37085	0.679976	0.296726	0.295108			140	158	33	172			7	5	5	5
2012-08-04	17.5609	18.2123	19.5384	20.0781			1.34206	0.693246	0.296088	0.291824			151	161	64	164			6	6	6	6
2012-08-05	17.503	18.2516	19.5737	20.1308			1.29298	0.708555	0.296484	0.290611			157	163	100	151			8	7	6	7
2012-08-06	17.4921	18.2676	19.6119	20.1772			1.24016	0.715198	0.296729	0.289647			84	168	122	124			4	5	5	7
2012-08-07	17.5249	18.2686	19.6507	20.2188			1.18711	0.72519	0.296469	0.289862			85	174	119	109			6	6	6	6
2012-08-08	17.5602	18.2824	19.6897	20.256			1.14006	0.734853	0.296175	0.290934			105	193	100	99			4	7	6	5
2012-08-09	17.5949	18.2579	19.7272	20.2917			1.11257	0.757123	0.295225	0.291892			71	167	79	108			5	6	5	5
2012-08-10	17.6279	18.2261	19.7598	20.3263			1.04771	0.781401	0.292622	0.292105			54	150	76	138			6	5	6	5
2012-08-11	17.662	18.1975	19.7944	20.3575			1.01842	0.80582	0.290853	0.291805			41	151	84	110			6	5	5	5
2012-08-12	17.7283	18.1735	19.8226	20.383			1.00671	0.831548	0.288618	0.292063			74	151	94	120			6	5	7	5
2012-08-13	17.7945	18.1516	19.847	20.4051			1.0059	0.855557	0.286279	0.292114			73	120	86	155			6	4	5	7
2012-08-14	17.8301	18.1312	19.8699	20.4228			1.00332	0.879865	0.284159	0.291954			87	89	76	148			6	5	5	7
2012-08-15	17.8457	18.1006	19.8875	20.4428			1.003	0.904058	0.282048	0.291475			68	78	89	116			5	5	7	6
2012-08-16	17.8662	18.0809	19.9039	20.4699			0.994299	0.925398	0.280667	0.291262			40	124	113	101			6	4	5	7
2012-08-17	17.9017	18.0654	19.9179	20.4983			0.979214	0.947247	0.279828	0.290794			17	178	148	87			4	7	8	6
2012-08-18	17.9409	18.0643	19.9326	20.5262			0.963686	0.963057	0.278678	0.290862			40	91	98	114			4	5	7	7
2012-08-19	17.9707	18.0561	19.9474	20.5507			0.945054	0.980882	0.276774	0.291668			80	69	92	145			5	6	5	9
2012-08-20	17.9978	18.0448	19.9645	20.572			0.926775	0.998586	0.27484	0.291514			82	106	56	136			6	7	5	4
2012-08-21	18.0256	18.043	19.9806	20.5901			0.905287	0.991235	0.272996	0.292195			100	92	46	124			6	9	6	8
2012-08-22	18.0455	18.0427	19.9969	20.6101			0.88286	0.969686	0.271001	0.293011			95	107	61	90			6	8	5	3
2012-08-23	18.0785	18.0375	20.0163	20.6273			0.858428	0.953687	0.269426	0.293687			111	116	74	109			5	6	5	4
2012-08-24	18.1006	18.027	20.0363	20.6349			0.829832	0.933478	0.267746	0.295898			151	73	63	110			7	6	5	6
2012-08-25	18.1104	18.0162	20.0556	20.6415			0.807554	0.91637	0.266276	0.296337			164	25	47	58			4	5	5	7
2012-08-26	18.1412	18.0017	20.0778	20.6507			0.777138	0.900878	0.266268	0.296776			134	56	45	58			7	7	4	7
2012-08-27	18.2124	17.9876	20.1003	20.6637			0.748065	0.885942	0.26665	0.297126			104	100	50	60			8	5	4	6
2012-08-28	18.2813	17.9828	20.1191	20.6791			0.720016	0.870263	0.267606	0.297804			68	102	128	86			6	7	3	7
2012-08-29	18.3419	17.9838	20.1404	20.6993			0.691994	0.852958	0.269504	0.297577			43	49	138	159			7	6	4	5
2012-08-30	18.401	17.9848	20.1644	20.7199			0.663137	0.832734	0.270926	0.296469			36	14	106	186			3	5	4	4
2012-08-31	18.483	17.9899	20.1924	20.7409			0.621403	0.812328	0.271211	0.294748			77	43	107	136			6	4	7	5
2012-09-01	18.5576	18.0008	20.2241	20.7621			0.591488	0.791359	0.271383	0.292723			105	74	99	97			7	7	7	9
2012-09-02	18.6075	18.0181	20.2589	20.7842			0.582525	0.773598	0.270775	0.289829			96	96	125	106			7	7	6	6
2012-09-03	18.6456	18.0606	20.2875	20.8058			0.568948	0.763975	0.270467	0.286852			48	94	135	111			7	6	5	6
2012-09-04	18.6771	18.1326	20.3157	20.8259			0.556219	0.753998	0.269958	0.283272			30	135	89	118			5	6	5	6
2012-09-05	18.7049	18.2009	20.3424	20.8457			0.535251	0.743509	0.270201	0.278969			37	147	58	84			5	7	5	7
2012-09-06	18.7374	18.2747	20.3675	20.8653			0.512577	0.734966	0.270615	0.27502			50	86	58	31			5	6	5	7
2012-09-07	18.767	18.3443	20.3908	20.8844			0.499149	0.726545	0.272818	0.272637			99	45	44	31			5	5	6	5
2012-09-08	18.795	18.4146	20.4071	20.9051			0.481131	0.718295	0.274561	0.270618			134	72	36	20			6	7	6	4
2012-09-09	18.817	18.4879	20.426	20.9279			0.468222	0.708973	0.277143	0.268202			57	77	65	9			5	6	5	5
2012-09-10	18.8469	18.5504	20.4474	20.9572			0.448177	0.700689	0.279571	0.265977			50	43	53	1			4	5	3	6
2012-09-11	18.9029	18.6097	20.4687	20.9919			0.433535	0.721884	0.281568	0.263823			43	62	81	19			6	6	4	6
2012-09-12	18.9604	18.6673	20.491	21.0312			0.420674	0.743353	0.282997	0.261479			52	109	95	28			9	8	4	6
2012-09-13	19.0149	18.7205	20.5115	21.072			0.416793	0.765139	0.283537	0.259225			41	114	75	76			8	6	4	7
2012-09-14	19.0581	18.7639	20.5326	21.1183			0.417221	0.78387	0.284941	0.256709			7	126	59	29			4	4	6	5
2012-09-15	19.1018	18.8007	20.5518	21.1676			0.419216	0.831445	0.285807	0.2543			6	110	69	86			4	5	9	5
2012-09-16	19.1576	18.8326	20.5705	21.2148			0.428856	0.860898	0.287547	0.252087			19	168	39	90			7	7	6	6
2012-09-17	19.2225	18.859	20.5873	21.2577			0.436857	0.890537	0.289654	0.251419			58	230	66	92			6	5	5	7
2012-09-18	19.2822	18.8816	20.6034	21.2975			0.446306	0.921367	0.291491	0.250259			132	117	110	50			7	8	4	7
2012-09-19	19.327	18.8997	20.6193	21.3339			0.456416	0.921102	0.293567	0.24892			135	84	57	10			6	5	3	8
2012-09-20	19.3686	18.9208	20.6317	21.3706			0.46717	0.936482	0.295948	0.247627			117	111	54	14			5	5	4	5
2012-09-21	19.4142	18.9429	20.6432	21.4089			0.473544	0.953529	0.297906	0.244596			62	143	73	42			3	7	6	6
2012-09-22	19.4663	18.963	20.6541	21.4443			0.476333	0.960356	0.299136	0.243424			32	121	78	66			4	6	4	6
2012-09-23	19.4945	18.982	20.6632	21.4753			0.479809	0.987854	0.299558	0.242034			42	41	85	61			6	3	6	6
2012-09-24	19.4956	19.0012	20.6708	21.5033			0.479126	1.00286	0.299635	0.24045			88	104	97	45			4	5	4	5
2012-09-25	19.4904	19.0132	20.6763	21.5297			0.47907	1.01864	0.299846	0.238483			71	239	116	50			4	10	4	5
2012-09-26	19.491	19.0166	20.6771	21.5533			0.477631	1.0404	0.299402	0.236485			53	174	153	61			5	12	3	6
2012-09-27	19.4884	19.0155	20.674	21.5747			0.471937	1.04539	0.299069	0.234787			26	32	133	57			5	4	4	7
2012-09-28	19.4863	19.0088	20.6676	21.5943			0.46578	1.05145	0.298917	0.233112			45	21	40	64			7	5	5	7
2012-09-29	19.4874	18.9937	20.6579	21.6137			0.458624	1.05559	0.298571	0.231864			44	63	62	106			6	3	6	6
2012-09-30	19.4976	18.9719	20.6463	21.6317			0.452222	1.05638	0.297603	0.231032			29	96	99	109			5	4	5	4
2012-10-01	19.514	18.9442	20.6361	21.6479			0.444902	1.05817	0.297062	0.230306			20	100	23	127			5	8	5	7
2012-10-02	19.5342	18.9116	20.6275	21.665			0.437086	1.06069	0.296747	0.229757			27	130	-12	99			3	7	5	5
2012-10-03	19.5584	18.8786	20.6223	21.6802			0.428744	1.06938	0.295624	0.229548			51	102	6	115			3	6	5	4
2012-10-04	19.5747	18.8467	20.6226	21.6924			0.420305	1.06714	0.294313	0.229359			98	-13	16	34			5	5	9	3
2012-10-05	19.5906	18.8134	20.6268	21.7006			0.412084	1.06081	0.291401	0.229129			133	-29	6	6			4	5	6	2
2012-10-06	19.6044	18.7785	20.6345	21.7038			0.408269	1.06144	0.288735	0.229168			130	7	2	25			3	5	4	3
2012-10-07	19.6176	18.7419	20.6425	21.7018			0.401369	1.06122	0.285657	0.229362			110	78	-2	55			4	4	4	3
2012-10-08	19.6179	18.7037	20.6513	21.6938			0.397979	1.05899	0.283034	0.229615			146	173	17	61			4	5	5	4
2012-10-09	19.5915	18.6634	20.6569	21.683			0.390873	1.02765	0.280194	0.229941			111	164	29	22			6	12	4	6
2012-10-10	19.5564	18.6244	20.6608	21.6678			0.384062	0.997443	0.277622	0.230333			51	25	57	11			7	6	5	5
2012-10-11	19.5102	18.5857	20.659	21.6516			0.376683	0.966866	0.275489	0.23103			41	56	63	16			5	6	3	4
2012-10-12	19.4587	18.5461	20.6494	21.6314			0.3714	0.939112	0.272458	0.232032			25	98	18	2			6	5	4	4
2012-10-13	19.4038	18.507	20.6364	21.6098			0.365102	0.888359	0.268941	0.23271			41	59	1	4			6	5	4	4
2012-10-14	19.3466	18.4685	20.6218	21.591			0.351219	0.854047	0.26494	0.233012			33	10	20	39			4	5	6	4
2012-10-15	19.2849	18.434	20.6079	21.5775			0.339054	0.814482	0.260871	0.232829			44	3	61	56			3	3	6	5
2012-10-16	19.2307	18.4025	20.5941	21.5679			0.326404	0.777894	0.256666	0.231961			45	-1	58	38			4	4	6	5
2012-10-17	19.1961	18.1642	20.5802	21.5584			0.313155	0.772743	0.252703	0.230828			-9	32	44	59			4	3	7	5
2012-10-18	19.163	17.9297	20.5667	21.5447			0.300404	0.751616	0.247939	0.230098			-16	24	36	115			11	4	6	5
2012-10-19	19.1314	17.6946	20.5537	21.5309			0.287653	0.730117	0.244231	0.229263			79	45	55	100			6	4	7	4
2012-10-20	19.1028	17.4537	20.5411	21.5191			0.2781	0.718632	0.241516	0.228553			117	67	81	77			5	5	5	4
2012-10-21	19.0693	17.2	20.5281	21.5081			0.269722	0.682726	0.239522	0.228457			124	33	101	45			7	5	4	5
2012-10-22	19.0287	16.9255	20.5138	21.4971			0.264165	0.659763	0.237721	0.228639			57	37	40	35			6	6	4	4
2012-10-23	18.98	16.6211	20.5002	21.485			0.257816	0.636312	0.235388	0.228916			97	72	28	39			5	5	6	4
2012-10-24	18.9283	16.6242	20.4884	21.4723			0.252823	0.608871	0.233438	0.229639			128	93	26	22			5	8	4	2
2012-10-25	18.876	16.5934	20.4781	21.4644			0.251494	0.599888	0.231268	0.23029			76	65	72	20			5	7	2	4
2012-10-26	18.8284	16.5612	20.4684	21.433			0.250617	0.590785	0.229703	0.230787			-22	41	131	38			5	6	4	4
2012-10-27	18.7814	16.5232	20.462	21.4013			0.254792	0.584002	0.228355	0.23102			-5	167	68	31			4	4	3	5
2012-10-28	18.7289	16.491	20.4544	21.3694			0.254365	0.575574	0.22775	0.231065			8	117	26	127			2	8	5	4
2012-10-29	18.6743	16.4635	20.444	21.3386			0.257972	0.567462	0.226925	0.231539			33	31	11	67			3	5	5	4
2012-10-30	18.6228	16.4385	20.4286	21.3083			0.259156	0.559068	0.225959	0.231864			56	26	16	21			5	5	3	4
2012-10-31	18.5726	16.4125	20.4053	21.2791			0.263744	0.544645	0.225838	0.232345			68	6	62	15			4	5	2	3
2013-06-01
2015-06-01
2015-06-02
2015-06-03
2015-06-04
2015-06-05
2015-06-06
2015-06-07
2015-06-08
2015-06-09
2015-06-10
2015-06-11
2015-06-12
2015-06-13
2015-06-14
2015-06-15
2015-06-16
2015-06-17
2015-06-18
2015-06-19
2015-06-20
2015-06-21
2015-06-22
2015-06-23
2015-06-24
2015-06-25
2015-06-26
2015-06-27
2015-06-28
2015-06-29
2015-06-30
2015-07-01
2015-07-02
2015-07-03
2015-07-04
2015-07-05
2015-07-06
2015-07-07
2015-07-08
2015-07-09
2015-07-10
2015-07-11
2015-07-12
2015-07-13
2015-07-14
2015-07-15
2015-07-16
2015-07-17
2015-07-18
2015-07-19
2015-07-20
2015-07-21
2015-07-22
2015-07-23
2015-07-24
2015-07-25
2015-07-26
2015-07-27
2015-07-28
2015-07-29
2015-07-30
2015-07-31
2015-08-01
2015-08-02
2015-08-03
2015-08-04
2015-08-05
2015-08-06
2015-08-07
2015-08-08
2015-08-09
2015-08-10
2015-08-11
2015-08-12
2015-08-13
2015-08-14
2015-08-15
2015-08-16
2015-08-17
2015-08-18
2015-08-19
2015-08-20
2015-08-21
2015-08-22
2015-08-23
2015-08-24
2015-08-25
2015-08-26
2015-08-27
2015-08-28
2015-08-29
2015-08-30
2015-08-31
2015-09-01
2015-09-02
2015-09-03
2015-09-04
2015-09-05
2015-09-06
2015-09-07
2015-09-08
2015-09-09
2015-09-10
2015-09-11
2015-09-12
2015-09-13
2015-09-14
2015-09-15
2015-09-16
2015-09-17
2015-09-18
2015-09-19
2015-09-20
2015-09-21
2015-09-22
2015-09-23
2015-09-24
2015-09-25
2015-09-26
2015-09-27
2015-09-28
2015-09-29
2015-09-30
2015-10-01
2015-10-02
2015-10-03
2015-10-04
2015-10-05
2015-10-06
2015-10-07
2015-10-08
2015-10-09
2015-10-10
2015-10-11
2015-10-12
2015-10-13
2015-10-14
2015-10-15
2015-10-16
2015-10-17
2015-10-18
2015-10-19
2015-10-20
2015-10-21
2015-10-22
2015-10-23
2015-10-24
2015-10-25
2015-10-26
2015-10-27
2015-10-28
2015-10-29
2015-10-30
2015-10-31

## Sheet: Larval Factors
Year	SL at Settlement					SL at Collection					Body Condition					Age at Settlement					Otolith Growth
	2012	2013	2014	2015		2012	2013	2014	2015		2012	2013	2014	2015		2012	2013	2014	2015		2012	2013	2014	2015
2012	9.5499	10.2586	10.1434	11.4288		10.672	7.722	10.45	11.983		0.00295364	0.005	0.003	0.003		27	34	32	26		0.0732154	0.0492838	0.0239396	0.143279
2012	9.1633	9.5446	9.2699	13.0744		9.101	8.226	9.772	14.667		0.00554509	0.006	0.004	0.003		25	30	27	27		0.0348692	0.0449233	0.0374322	0.134638
2012	9.42103	8.7711	10.4928	11.2792		9.984	7.746	10.349	12.017		0.00374796	0.006	0.003	0.003		26.3333	25.6667	34	31		0.0413853	0.0680247	0.0543312	0.104675
2012	9.09887	8.7116	10.4928	11.728		9.428	8.263	13.751	10.611		0.00427611	0.007	0.003	0.004		24.6667	25.3333	34	35		0.0384318	0.059747	0.0266947	0.0677133
2012	9.7432	8.8306	9.21167	11.4288		9.816	8.601	9.03	9.378		0.00424807	0.007	0.004	0.003		28	26	26.6667	25		0.0444537	0.0516514	0.0525985	0.0768675
2012	9.03443	9.0091	9.9687			9.52	8.822	10.26			0.00367939	0.007	0.003			24.3333	27	31			0.0485189	0.0519142	0.0334387
2012	9.5499	8.5926	9.0952			9.631	8.845	12.13			0.00369726	0.006	0.003			27	24.6667	26			0.0504435	0.0706474	0.0535833
2012	9.29217	9.7231	9.2699			9.291	7.935	11.397			0.00365326	0.006	0.003			25.6667	31	27			0.0486449	0.0432101	0.0625921
2012	9.67877	9.0091	9.0952			9.313	6.574	13.982			0.00570732	0.011	0.003			27.6667	27	26			0.0540526	0.03527	0.0496789
2012	9.61433	8.8306	9.9687			8.894	8.521	9.976			0.00395783	0.005	0.006			27.3333	26	31			0.0453919	0.0604468	0.0411874
2012	8.84113	9.7231	10.1434			8.828	7.482	8.834			0.0058093	0.003	0.003			23.3333	31	32			0.0503368	0.055012	0.0311527
2012	9.1633	9.1876	9.4446			9.644	8.814	10.491			0.00555758	0.009	0.003			25	28	28			0.0432007	0.0525659	0.0420842
2012	9.22773	8.6521				8.823	7.74				0.00268896	0.007				25.3333	25				0.0553902	0.0551574
2012	9.7432	9.3661				9.053	8.379				0.00373338	0.014				28	29				0.029695	0.0499206
2012	8.7767	8.5926				7.544	6.745				0.00295057	0.007				23	24.6667				0.0557311	0.055977
2012	9.09887	8.0571				9.503	6.891				0.00612563	0.009				24.6667	21.6667				0.06568	0.0607797
2012	8.84113	8.5331				9.331	8.339				0.00393853	0.006				23.3333	24.3333				0.0677714	0.0602922
2012	9.1633	8.1761				9.216	7.089				0.00416037	0.003				25	22.3333				0.0485188	0.0544496
2012	10.1298	8.7116				12.985	7.901				0.00415199	0.002				30	25.3333				0.077037	0.0623447
2012	9.09887	9.1281				10.835	10.44				0.00355781	0.003				24.6667	27.6667				0.0631999	0.0481517
2012	8.90557	8.6521				8.956	10.053				0.00452419	0.002				23.6667	25				0.0590988	0.0551648
2012	8.97	8.8901				8.758	9.626				0.00595942	0.002				24	26.3333				0.0459247	0.0622353
2012	8.90557	8.4736				8.122	10.311				0.00632719	0.002				23.6667	24				0.0413066	0.0548072
2012	8.90557	9.0686				8.885	9.618				0.00512667	0.002				23.6667	27.3333				0.0443853	0.0539098
2012	8.64783	8.7116				9.344	10.84				0.00283148	0.002				22.3333	25.3333				0.0758692	0.0481517
2012	9.87207	8.8306				8.978	8.378				0.00518891	0.002				28.6667	26				0.0480397	0.0348761
2012	8.3901	9.1876				8.665	10.502				0.00311283	0.001				21	28				0.0528402	0.0435449
2012	10.1298	9.9016				12.082	11.324				0.00591773	0.003				30	32				0.0552825	0.0622128
2012	8.64783	8.6521				8.66	11.176				0.00414209	0.006				22.3333	25				0.0471181	0.0255093
2012	10.1298	8.6521				10.094	11.053				0.00299177	0.003				30	25				0.0389025	0.0253169
2012	10.3231	8.7711				11.259	9.191				0.0030786	0.002				31	25.6667				0.0556287	0.0478128
2012	9.5499	9.7231				13.112	11.564				0.009	0.001				27	31				0.0526375	0.0302696
		9.7231					11					0.004					31					0.0466115
		9.0091					9.791					0.004					27					0.0510058
		9.3661					10.049					0.002					29					0.0459782
		9.7231					11.076					0.003					31					0.0526009
		10.0801					11.196					0.003					33					0.0360762
		8.6521					10.147					0.002					25					0.0499844
		9.3661					12.344					0.002					29					0.0607693
		9.4256					9.546					0.004					29.3333					0.0453862
		8.8306					11.24					0.002					26					0.0642022
		8.8306					12.664					0.004					26					0.0485185
		8.3546					9.16					0.003					23.3333					0.0406124
		9.5446					12.438					0.003					30					0.0577061
